# Supplementary material for: High-Performance Memristive Synapse Based on Space-Charge-Limited Conduction in LiNbO3
Source: Nanomaterials (Basel). 2024 Nov 23;14(23):1884. doi: 10.3390/nano14231884 (PMC11642943; doi:10.3390/nano14231884)
Supplement: Supplementary file 1 [file nanomaterials-14-01884-s001.zip]

Archive with 1 entries (1 files):
- nanomaterials-3289636-supplementary.pdf
